# Supplementary material for: LEAF-E: a tool to analyze grass leaf growth using function fitting
Source: Plant Methods. 2014 Nov 6;10:37. doi: 10.1186/1746-4811-10-37 (PMC4246515; doi:10.1186/1746-4811-10-37)
Supplement: Supplementary file 4 — Additional file 4: The Microsoft excel spreadsheet named LEAF-E with test data ( M. sinensis ‘Goliath leaf length measurements) and default starting values prior running the automated fitting procedure. (XLSM 975 KB) [file 13007_2014_305_MOESM4_ESM.xlsm]

## Sheet: Macro
Data Input zone
Shortcuts macros
CTRL+SHIFT+P	fit model per leaf length series
CTRL+SHIFT+F	make graphs
Please paste data Please paste data below Please paste data below Please paste data below
thermal time	513	525.4	540.8	585.6	597.6	609.3	621	632.2	668.6	680.1	691.1	702.2	713.7	747.4	758.7	769.9	781.2	828.5	840.1	851	916.8	938.6
indiv_1	321	345	391	459	619	674	727	773	886	906	919	928	939	975	980	991	993	1001	1002
indiv_2	316	350	388	547	604	646	682	726	793	804	812	822	829	866	868	881	889	902	901
indiv_3	245	274	322	502	583	654	695	756	937	1010	1062	1097	1126	1191	1210	1230	1247	1283	1286
indiv_4	280	320	366	547	612	674	723	784	957	1015	1059	1104	1136	1195	1215	1230	1249	1300	1296
indiv_5	285	327	370	563	626	687	744	797	970	1010	1073	1113	1145	1195	1215	1245	1254	1290	1305
indiv_6	345	383	419	600	657	712	763	813	980	1015	1038	1061	1073	1130	1137	1154	1165	1170	1172
indiv_7	267	294	336	487	540	576	615	654	786	825	874	917	952	1035	1045	1058	1076	1110	1126
indiv_8	276	325	368	546	623	672	733	790	968	1012	1046	1075	1096	1165	1180	1195	1243	1240	1232
indiv_9			195	370	430	484	535	578	726	773	824	864	901	1035	1070	1100	1120	1190	1195
indiv_10	413	466	515	714	787	837	882	941	1020	1030	1035	1045	1054	1075	1080	1085	1091	1101	1090

## Sheet: Summary results
Summary of the results
		Model parameters				Supplementary parameters
						LERmax	timing parameters					LED				Dt						ratios
R²_model	Treatment	Lm	te	tm	tc	LERmax	t5	t100	t10%	t50%	t90%	LED_5-e	LED_100-e	LED_10%-e	LED_10%-90%	Dt(5-m)	Dt(m-e)	Dt(100-m)	Dt(10%-m)	Dt(10%-50%)	Dt(50%-90%)	Dt(5-m)/LED_5-e	Dt(100-m)/LED_100-e	Dt(10%-m)/LED_10%-e	Dt(10%-m)/LED_10%-90%	Dt(10%-50%)/LED_10%-90%
0.926873	indiv_1	1100	800	650	0	3.54136	200	400	400	550	650	600	400	400	250	450	150	250	250	150	100	0.75	0.625	0.625	1	0.6
0.81915	indiv_2	1100	800	650	0	3.54136	200	400	400	550	650	600	400	400	250	450	150	250	250	150	100	0.75	0.625	0.625	1	0.6
0.779542	indiv_3	1100	800	650	0	3.54136	200	400	400	550	650	600	400	400	250	450	150	250	250	150	100	0.75	0.625	0.625	1	0.6
0.767701	indiv_4	1100	800	650	0	3.54136	200	400	400	550	650	600	400	400	250	450	150	250	250	150	100	0.75	0.625	0.625	1	0.6
0.752414	indiv_5	1100	800	650	0	3.54136	200	400	400	550	650	600	400	400	250	450	150	250	250	150	100	0.75	0.625	0.625	1	0.6
0.838317	indiv_6	1100	800	650	0	3.54136	200	400	400	550	650	600	400	400	250	450	150	250	250	150	100	0.75	0.625	0.625	1	0.6
0.995571	indiv_7	1100	800	650	0	3.54136	200	400	400	550	650	600	400	400	250	450	150	250	250	150	100	0.75	0.625	0.625	1	0.6
0.816323	indiv_8	1100	800	650	0	3.54136	200	400	400	550	650	600	400	400	250	450	150	250	250	150	100	0.75	0.625	0.625	1	0.6
0.871762	indiv_9	1100	800	650	0	3.54136	200	400	400	550	650	600	400	400	250	450	150	250	250	150	100	0.75	0.625	0.625	1	0.6
0.703542	indiv_10	1100	800	650	0	3.54136	200	400	400	550	650	600	400	400	250	450	150	250	250	150	100	0.75	0.625	0.625	1	0.6
#DIV/0!	0	1100	800	650	0	3.54136	200	400	400	550	650	600	400	400	250	450	150	250	250	150	100	0.75	0.625	0.625	1	0.6
#DIV/0!	0	1100	800	650	0	3.54136	200	400	400	550	650	600	400	400	250	450	150	250	250	150	100	0.75	0.625	0.625	1	0.6
#DIV/0!	0	1100	800	650	0	3.54136	200	400	400	550	650	600	400	400	250	450	150	250	250	150	100	0.75	0.625	0.625	1	0.6
#DIV/0!	0	1100	800	650	0	3.54136	200	400	400	550	650	600	400	400	250	450	150	250	250	150	100	0.75	0.625	0.625	1	0.6
#DIV/0!	0	1100	800	650	0	3.54136	200	400	400	550	650	600	400	400	250	450	150	250	250	150	100	0.75	0.625	0.625	1	0.6
#DIV/0!	0	1100	800	650	0	3.54136	200	400	400	550	650	600	400	400	250	450	150	250	250	150	100	0.75	0.625	0.625	1	0.6
#DIV/0!	0	1100	800	650	0	3.54136	200	400	400	550	650	600	400	400	250	450	150	250	250	150	100	0.75	0.625	0.625	1	0.6
#DIV/0!	0	1100	800	650	0	3.54136	200	400	400	550	650	600	400	400	250	450	150	250	250	150	100	0.75	0.625	0.625	1	0.6
#DIV/0!	0	1100	800	650	0	3.54136	200	400	400	550	650	600	400	400	250	450	150	250	250	150	100	0.75	0.625	0.625	1	0.6
#DIV/0!	0	1100	800	650	0	3.54136	200	400	400	550	650	600	400	400	250	450	150	250	250	150	100	0.75	0.625	0.625	1	0.6
#DIV/0!	0	1100	800	650	0	3.54136	200	400	400	550	650	600	400	400	250	450	150	250	250	150	100	0.75	0.625	0.625	1	0.6
#DIV/0!	0	1100	800	650	0	3.54136	200	400	400	550	650	600	400	400	250	450	150	250	250	150	100	0.75	0.625	0.625	1	0.6
#DIV/0!	0	1100	800	650	0	3.54136	200	400	400	550	650	600	400	400	250	450	150	250	250	150	100	0.75	0.625	0.625	1	0.6
#DIV/0!	0	1100	800	650	0	3.54136	200	400	400	550	650	600	400	400	250	450	150	250	250	150	100	0.75	0.625	0.625	1	0.6
#DIV/0!	0	1100	800	650	0	3.54136	200	400	400	550	650	600	400	400	250	450	150	250	250	150	100	0.75	0.625	0.625	1	0.6
#DIV/0!	0	1100	800	650	0	3.54136	200	400	400	550	650	600	400	400	250	450	150	250	250	150	100	0.75	0.625	0.625	1	0.6
#DIV/0!	0	1100	800	650	0	3.54136	200	400	400	550	650	600	400	400	250	450	150	250	250	150	100	0.75	0.625	0.625	1	0.6
#DIV/0!	0	1100	800	650	0	3.54136	200	400	400	550	650	600	400	400	250	450	150	250	250	150	100	0.75	0.625	0.625	1	0.6
#DIV/0!	0	1100	800	650	0	3.54136	200	400	400	550	650	600	400	400	250	450	150	250	250	150	100	0.75	0.625	0.625	1	0.6
#DIV/0!	0	1100	800	650	0	3.54136	200	400	400	550	650	600	400	400	250	450	150	250	250	150	100	0.75	0.625	0.625	1	0.6
#DIV/0!	0	1100	800	650	0	3.54136	200	400	400	550	650	600	400	400	250	450	150	250	250	150	100	0.75	0.625	0.625	1	0.6
#DIV/0!	0	1100	800	650	0	3.54136	200	400	400	550	650	600	400	400	250	450	150	250	250	150	100	0.75	0.625	0.625	1	0.6
#DIV/0!	0	1100	800	650	0	3.54136	200	400	400	550	650	600	400	400	250	450	150	250	250	150	100	0.75	0.625	0.625	1	0.6
#DIV/0!	0	1100	800	650	0	3.54136	200	400	400	550	650	600	400	400	250	450	150	250	250	150	100	0.75	0.625	0.625	1	0.6
#DIV/0!	0	1100	800	650	0	3.54136	200	400	400	550	650	600	400	400	250	450	150	250	250	150	100	0.75	0.625	0.625	1	0.6
#DIV/0!	0	1100	800	650	0	3.54136	200	400	400	550	650	600	400	400	250	450	150	250	250	150	100	0.75	0.625	0.625	1	0.6
#DIV/0!	0	1100	800	650	0	3.54136	200	400	400	550	650	600	400	400	250	450	150	250	250	150	100	0.75	0.625	0.625	1	0.6
#DIV/0!	0	1100	800	650	0	3.54136	200	400	400	550	650	600	400	400	250	450	150	250	250	150	100	0.75	0.625	0.625	1	0.6
#DIV/0!	0	1100	800	650	0	3.54136	200	400	400	550	650	600	400	400	250	450	150	250	250	150	100	0.75	0.625	0.625	1	0.6
#DIV/0!	0	1100	800	650	0	3.54136	200	400	400	550	650	600	400	400	250	450	150	250	250	150	100	0.75	0.625	0.625	1	0.6
#DIV/0!	0	1100	800	650	0	3.54136	200	400	400	550	650	600	400	400	250	450	150	250	250	150	100	0.75	0.625	0.625	1	0.6
#DIV/0!	0	1100	800	650	0	3.54136	200	400	400	550	650	600	400	400	250	450	150	250	250	150	100	0.75	0.625	0.625	1	0.6
#DIV/0!	0	1100	800	650	0	3.54136	200	400	400	550	650	600	400	400	250	450	150	250	250	150	100	0.75	0.625	0.625	1	0.6
#DIV/0!	0	1100	800	650	0	3.54136	200	400	400	550	650	600	400	400	250	450	150	250	250	150	100	0.75	0.625	0.625	1	0.6
#DIV/0!	0	1100	800	650	0	3.54136	200	400	400	550	650	600	400	400	250	450	150	250	250	150	100	0.75	0.625	0.625	1	0.6
#DIV/0!	0	1100	800	650	0	3.54136	200	400	400	550	650	600	400	400	250	450	150	250	250	150	100	0.75	0.625	0.625	1	0.6
#DIV/0!	0	1100	800	650	0	3.54136	200	400	400	550	650	600	400	400	250	450	150	250	250	150	100	0.75	0.625	0.625	1	0.6
#DIV/0!	0	1100	800	650	0	3.54136	200	400	400	550	650	600	400	400	250	450	150	250	250	150	100	0.75	0.625	0.625	1	0.6
#DIV/0!	0	1100	800	650	0	3.54136	200	400	400	550	650	600	400	400	250	450	150	250	250	150	100	0.75	0.625	0.625	1	0.6
#DIV/0!	0	1100	800	650	0	3.54136	200	400	400	550	650	600	400	400	250	450	150	250	250	150	100	0.75	0.625	0.625	1	0.6
#DIV/0!	0	1100	800	650	0	3.54136	200	400	400	550	650	600	400	400	250	450	150	250	250	150	100	0.75	0.625	0.625	1	0.6
#DIV/0!	0	1100	800	650	0	3.54136	200	400	400	550	650	600	400	400	250	450	150	250	250	150	100	0.75	0.625	0.625	1	0.6
#DIV/0!	0	1100	800	650	0	3.54136	200	400	400	550	650	600	400	400	250	450	150	250	250	150	100	0.75	0.625	0.625	1	0.6
#DIV/0!	0	1100	800	650	0	3.54136	200	400	400	550	650	600	400	400	250	450	150	250	250	150	100	0.75	0.625	0.625	1	0.6
#DIV/0!	0	1100	800	650	0	3.54136	200	400	400	550	650	600	400	400	250	450	150	250	250	150	100	0.75	0.625	0.625	1	0.6
#DIV/0!	0	1100	800	650	0	3.54136	200	400	400	550	650	600	400	400	250	450	150	250	250	150	100	0.75	0.625	0.625	1	0.6
#DIV/0!	0	1100	800	650	0	3.54136	200	400	400	550	650	600	400	400	250	450	150	250	250	150	100	0.75	0.625	0.625	1	0.6
#DIV/0!	0	1100	800	650	0	3.54136	200	400	400	550	650	600	400	400	250	450	150	250	250	150	100	0.75	0.625	0.625	1	0.6
#DIV/0!	0	1100	800	650	0	3.54136	200	400	400	550	650	600	400	400	250	450	150	250	250	150	100	0.75	0.625	0.625	1	0.6
#DIV/0!	0	1100	800	650	0	3.54136	200	400	400	550	650	600	400	400	250	450	150	250	250	150	100	0.75	0.625	0.625	1	0.6
#DIV/0!	0	1100	800	650	0	3.54136	200	400	400	550	650	600	400	400	250	450	150	250	250	150	100	0.75	0.625	0.625	1	0.6
#DIV/0!	0	1100	800	650	0	3.54136	200	400	400	550	650	600	400	400	250	450	150	250	250	150	100	0.75	0.625	0.625	1	0.6
#DIV/0!	0	1100	800	650	0	3.54136	200	400	400	550	650	600	400	400	250	450	150	250	250	150	100	0.75	0.625	0.625	1	0.6
#DIV/0!	0	1100	800	650	0	3.54136	200	400	400	550	650	600	400	400	250	450	150	250	250	150	100	0.75	0.625	0.625	1	0.6
#DIV/0!	0	1100	800	650	0	3.54136	200	400	400	550	650	600	400	400	250	450	150	250	250	150	100	0.75	0.625	0.625	1	0.6
#DIV/0!	0	1100	800	650	0	3.54136	200	400	400	550	650	600	400	400	250	450	150	250	250	150	100	0.75	0.625	0.625	1	0.6
#DIV/0!	0	1100	800	650	0	3.54136	200	400	400	550	650	600	400	400	250	450	150	250	250	150	100	0.75	0.625	0.625	1	0.6
#DIV/0!	0	1100	800	650	0	3.54136	200	400	400	550	650	600	400	400	250	450	150	250	250	150	100	0.75	0.625	0.625	1	0.6
#DIV/0!	0	1100	800	650	0	3.54136	200	400	400	550	650	600	400	400	250	450	150	250	250	150	100	0.75	0.625	0.625	1	0.6
#DIV/0!	0	1100	800	650	0	3.54136	200	400	400	550	650	600	400	400	250	450	150	250	250	150	100	0.75	0.625	0.625	1	0.6
#DIV/0!	0	1100	800	650	0	3.54136	200	400	400	550	650	600	400	400	250	450	150	250	250	150	100	0.75	0.625	0.625	1	0.6
#DIV/0!	0	1100	800	650	0	3.54136	200	400	400	550	650	600	400	400	250	450	150	250	250	150	100	0.75	0.625	0.625	1	0.6
#DIV/0!	0	1100	800	650	0	3.54136	200	400	400	550	650	600	400	400	250	450	150	250	250	150	100	0.75	0.625	0.625	1	0.6
#DIV/0!	0	1100	800	650	0	3.54136	200	400	400	550	650	600	400	400	250	450	150	250	250	150	100	0.75	0.625	0.625	1	0.6
#DIV/0!	0	1100	800	650	0	3.54136	200	400	400	550	650	600	400	400	250	450	150	250	250	150	100	0.75	0.625	0.625	1	0.6
#DIV/0!	0	1100	800	650	0	3.54136	200	400	400	550	650	600	400	400	250	450	150	250	250	150	100	0.75	0.625	0.625	1	0.6
#DIV/0!	0	1100	800	650	0	3.54136	200	400	400	550	650	600	400	400	250	450	150	250	250	150	100	0.75	0.625	0.625	1	0.6
#DIV/0!	0	1100	800	650	0	3.54136	200	400	400	550	650	600	400	400	250	450	150	250	250	150	100	0.75	0.625	0.625	1	0.6
#DIV/0!	0	1100	800	650	0	3.54136	200	400	400	550	650	600	400	400	250	450	150	250	250	150	100	0.75	0.625	0.625	1	0.6
#DIV/0!	0	1100	800	650	0	3.54136	200	400	400	550	650	600	400	400	250	450	150	250	250	150	100	0.75	0.625	0.625	1	0.6
#DIV/0!	0	1100	800	650	0	3.54136	200	400	400	550	650	600	400	400	250	450	150	250	250	150	100	0.75	0.625	0.625	1	0.6
#DIV/0!	0	1100	800	650	0	3.54136	200	400	400	550	650	600	400	400	250	450	150	250	250	150	100	0.75	0.625	0.625	1	0.6
#DIV/0!	0	1100	800	650	0	3.54136	200	400	400	550	650	600	400	400	250	450	150	250	250	150	100	0.75	0.625	0.625	1	0.6
#DIV/0!	0	1100	800	650	0	3.54136	200	400	400	550	650	600	400	400	250	450	150	250	250	150	100	0.75	0.625	0.625	1	0.6
#DIV/0!	0	1100	800	650	0	3.54136	200	400	400	550	650	600	400	400	250	450	150	250	250	150	100	0.75	0.625	0.625	1	0.6
#DIV/0!	0	1100	800	650	0	3.54136	200	400	400	550	650	600	400	400	250	450	150	250	250	150	100	0.75	0.625	0.625	1	0.6
#DIV/0!	0	1100	800	650	0	3.54136	200	400	400	550	650	600	400	400	250	450	150	250	250	150	100	0.75	0.625	0.625	1	0.6
#DIV/0!	0	1100	800	650	0	3.54136	200	400	400	550	650	600	400	400	250	450	150	250	250	150	100	0.75	0.625	0.625	1	0.6
#DIV/0!	0	1100	800	650	0	3.54136	200	400	400	550	650	600	400	400	250	450	150	250	250	150	100	0.75	0.625	0.625	1	0.6
#DIV/0!	0	1100	800	650	0	3.54136	200	400	400	550	650	600	400	400	250	450	150	250	250	150	100	0.75	0.625	0.625	1	0.6
#DIV/0!	0	1100	800	650	0	3.54136	200	400	400	550	650	600	400	400	250	450	150	250	250	150	100	0.75	0.625	0.625	1	0.6
#DIV/0!	0	1100	800	650	0	3.54136	200	400	400	550	650	600	400	400	250	450	150	250	250	150	100	0.75	0.625	0.625	1	0.6
#DIV/0!	0	1100	800	650	0	3.54136	200	400	400	550	650	600	400	400	250	450	150	250	250	150	100	0.75	0.625	0.625	1	0.6
#DIV/0!	0	1100	800	650	0	3.54136	200	400	400	550	650	600	400	400	250	450	150	250	250	150	100	0.75	0.625	0.625	1	0.6
#DIV/0!	0	1100	800	650	0	3.54136	200	400	400	550	650	600	400	400	250	450	150	250	250	150	100	0.75	0.625	0.625	1	0.6
#DIV/0!	0	1100	800	650	0	3.54136	200	400	400	550	650	600	400	400	250	450	150	250	250	150	100	0.75	0.625	0.625	1	0.6
#DIV/0!	0	1100	800	650	0	3.54136	200	400	400	550	650	600	400	400	250	450	150	250	250	150	100	0.75	0.625	0.625	1	0.6
#DIV/0!	0	1100	800	650	0	3.54136	200	400	400	550	650	600	400	400	250	450	150	250	250	150	100	0.75	0.625	0.625	1	0.6
#DIV/0!	0	1100	800	650	0	3.54136	200	400	400	550	650	600	400	400	250	450	150	250	250	150	100	0.75	0.625	0.625	1	0.6
#DIV/0!	0	1100	800	650	0	3.54136	200	400	400	550	650	600	400	400	250	450	150	250	250	150	100	0.75	0.625	0.625	1	0.6
