# Supplementary material for: LEAF-E: a tool to analyze grass leaf growth using function fitting
Source: Plant Methods. 2014 Nov 6;10:37. doi: 10.1186/1746-4811-10-37 (PMC4246515; doi:10.1186/1746-4811-10-37)
Supplement: Supplementary file 5 — Additional file 5: The Microsoft excel spreadsheet named LEAF-E with test data ( M. sinensis ‘Goliath leaf length measurements), graphs and results of the fitted growth parameters after running the automated fitting procedure. The first sheet contains a user manual. (XLSM 1 MB) [file 13007_2014_305_MOESM5_ESM.xlsm]

## Sheet: Macro
Data Input zone
Shortcuts macros
CTRL+SHIFT+P	fit model per leaf length series
CTRL+SHIFT+F	make graphs
Please paste data Please paste data below Please paste data below Please paste data below
thermal time	513	525.4	540.8	585.6	597.6	609.3	621	632.2	668.6	680.1	691.1	702.2	713.7	747.4	758.7	769.9	781.2	828.5	840.1	851	916.8	938.6
indiv_1	321	345	391	459	619	674	727	773	886	906	919	928	939	975	980	991	993	1001	1002
indiv_2	316	350	388	547	604	646	682	726	793	804	812	822	829	866	868	881	889	902	901
indiv_3	245	274	322	502	583	654	695	756	937	1010	1062	1097	1126	1191	1210	1230	1247	1283	1286
indiv_4	280	320	366	547	612	674	723	784	957	1015	1059	1104	1136	1195	1215	1230	1249	1300	1296
indiv_5	285	327	370	563	626	687	744	797	970	1010	1073	1113	1145	1195	1215	1245	1254	1290	1305
indiv_6	345	383	419	600	657	712	763	813	980	1015	1038	1061	1073	1130	1137	1154	1165	1170	1172
indiv_7	267	294	336	487	540	576	615	654	786	825	874	917	952	1035	1045	1058	1076	1110	1126
indiv_8	276	325	368	546	623	672	733	790	968	1012	1046	1075	1096	1165	1180	1195	1243	1240	1232
indiv_9			195	370	430	484	535	578	726	773	824	864	901	1035	1070	1100	1120	1190	1195
indiv_10	413	466	515	714	787	837	882	941	1020	1030	1035	1045	1054	1075	1080	1085	1091	1101	1090

## Sheet: Summary results
Summary of the results
		Model parameters				Supplementary parameters
						LERmax	timing parameters					LED				Dt						ratios
R²_model	Treatment	Lm	te	tm	tc	LERmax	t5	t100	t10%	t50%	t90%	LED_5-e	LED_100-e	LED_10%-e	LED_10%-90%	Dt(5-m)	Dt(m-e)	Dt(100-m)	Dt(10%-m)	Dt(10%-50%)	Dt(50%-90%)	Dt(5-m)/LED_5-e	Dt(100-m)/LED_100-e	Dt(10%-m)/LED_10%-e	Dt(10%-m)/LED_10%-90%	Dt(10%-50%)/LED_10%-90%
0.984236	indiv_1	983.198	727.828	612.769	0	3.95787	308.439	411.505	409.961	568.69	673.146	419.389	316.323	317.867	263.185	304.33	115.059	201.264	202.808	158.729	104.456	0.725651	0.636261	0.638028	0.770591	0.603108
0.985666	indiv_2	873.824	727.677	595.931	0	3.17386	280.937	390.55	379.177	549.914	665.764	446.74	337.127	348.5	286.587	314.994	131.747	205.38	216.753	170.737	115.85	0.705093	0.609208	0.621961	0.756326	0.595759
0.99593	indiv_3	1242.14	756.383	651.182	0	5.32253	341	439.122	454.853	607.62	705.739	415.383	317.261	301.53	250.885	310.182	105.201	212.06	196.329	152.767	98.1187	0.746737	0.668408	0.651109	0.782545	0.60891
0.995837	indiv_4	1252.68	764.256	647.419	0	4.92926	319.372	421.137	438.29	601.531	708.393	444.884	343.119	325.966	270.103	328.047	116.836	226.283	209.13	163.241	106.862	0.737378	0.659488	0.641569	0.774259	0.604364
0.995618	indiv_5	1255.11	762.872	645.18	0	4.91269	316.3	418.08	435.888	599.385	706.863	446.572	344.791	326.983	270.975	328.88	117.692	227.1	209.292	163.496	107.479	0.736455	0.658658	0.640068	0.772366	0.603363
0.997327	indiv_6	1152.31	749.28	624.309	0	4.3239	295.071	398.849	409.854	577.938	690.158	454.209	350.43	339.426	280.305	329.238	124.971	225.46	214.456	168.084	112.221	0.724861	0.64338	0.631818	0.76508	0.599647
0.997942	indiv_7	1099.24	794.354	654.113	0	3.7269	299.955	412.501	420.671	604.275	728.34	494.399	381.853	373.684	307.669	354.158	140.241	241.612	233.442	183.604	124.065	0.71634	0.632735	0.624705	0.758743	0.596758
0.995517	indiv_8	1208.76	756.711	641.311	0	4.81308	318.753	420.206	434.766	595.908	701.657	437.958	336.505	321.945	266.891	322.559	115.4	221.106	206.545	161.141	105.75	0.736505	0.657064	0.641554	0.773893	0.603773
0.995011	indiv_9	1179.64	811.695	688.429	0	4.39338	344.482	453.741	467.317	639.943	752.925	467.213	357.954	344.378	285.608	343.947	123.266	234.688	221.112	172.626	112.982	0.736168	0.655638	0.642063	0.774181	0.604416
0.993354	indiv_10	1070.98	696.674	585.292	0	4.46492	288.186	385.28	390.2	542.706	643.798	408.488	311.394	306.475	253.599	297.106	111.382	200.012	195.093	152.506	101.093	0.727332	0.642313	0.636571	0.769297	0.601368
#DIV/0!	0	1100	800	650	0	3.54136	200	400	400	550	650	600	400	400	250	450	150	250	250	150	100	0.75	0.625	0.625	1	0.6
#DIV/0!	0	1100	800	650	0	3.54136	200	400	400	550	650	600	400	400	250	450	150	250	250	150	100	0.75	0.625	0.625	1	0.6
#DIV/0!	0	1100	800	650	0	3.54136	200	400	400	550	650	600	400	400	250	450	150	250	250	150	100	0.75	0.625	0.625	1	0.6
#DIV/0!	0	1100	800	650	0	3.54136	200	400	400	550	650	600	400	400	250	450	150	250	250	150	100	0.75	0.625	0.625	1	0.6
#DIV/0!	0	1100	800	650	0	3.54136	200	400	400	550	650	600	400	400	250	450	150	250	250	150	100	0.75	0.625	0.625	1	0.6
#DIV/0!	0	1100	800	650	0	3.54136	200	400	400	550	650	600	400	400	250	450	150	250	250	150	100	0.75	0.625	0.625	1	0.6
#DIV/0!	0	1100	800	650	0	3.54136	200	400	400	550	650	600	400	400	250	450	150	250	250	150	100	0.75	0.625	0.625	1	0.6
#DIV/0!	0	1100	800	650	0	3.54136	200	400	400	550	650	600	400	400	250	450	150	250	250	150	100	0.75	0.625	0.625	1	0.6
#DIV/0!	0	1100	800	650	0	3.54136	200	400	400	550	650	600	400	400	250	450	150	250	250	150	100	0.75	0.625	0.625	1	0.6
#DIV/0!	0	1100	800	650	0	3.54136	200	400	400	550	650	600	400	400	250	450	150	250	250	150	100	0.75	0.625	0.625	1	0.6
#DIV/0!	0	1100	800	650	0	3.54136	200	400	400	550	650	600	400	400	250	450	150	250	250	150	100	0.75	0.625	0.625	1	0.6
#DIV/0!	0	1100	800	650	0	3.54136	200	400	400	550	650	600	400	400	250	450	150	250	250	150	100	0.75	0.625	0.625	1	0.6
#DIV/0!	0	1100	800	650	0	3.54136	200	400	400	550	650	600	400	400	250	450	150	250	250	150	100	0.75	0.625	0.625	1	0.6
#DIV/0!	0	1100	800	650	0	3.54136	200	400	400	550	650	600	400	400	250	450	150	250	250	150	100	0.75	0.625	0.625	1	0.6
#DIV/0!	0	1100	800	650	0	3.54136	200	400	400	550	650	600	400	400	250	450	150	250	250	150	100	0.75	0.625	0.625	1	0.6
#DIV/0!	0	1100	800	650	0	3.54136	200	400	400	550	650	600	400	400	250	450	150	250	250	150	100	0.75	0.625	0.625	1	0.6
#DIV/0!	0	1100	800	650	0	3.54136	200	400	400	550	650	600	400	400	250	450	150	250	250	150	100	0.75	0.625	0.625	1	0.6
#DIV/0!	0	1100	800	650	0	3.54136	200	400	400	550	650	600	400	400	250	450	150	250	250	150	100	0.75	0.625	0.625	1	0.6
#DIV/0!	0	1100	800	650	0	3.54136	200	400	400	550	650	600	400	400	250	450	150	250	250	150	100	0.75	0.625	0.625	1	0.6
#DIV/0!	0	1100	800	650	0	3.54136	200	400	400	550	650	600	400	400	250	450	150	250	250	150	100	0.75	0.625	0.625	1	0.6
#DIV/0!	0	1100	800	650	0	3.54136	200	400	400	550	650	600	400	400	250	450	150	250	250	150	100	0.75	0.625	0.625	1	0.6
#DIV/0!	0	1100	800	650	0	3.54136	200	400	400	550	650	600	400	400	250	450	150	250	250	150	100	0.75	0.625	0.625	1	0.6
#DIV/0!	0	1100	800	650	0	3.54136	200	400	400	550	650	600	400	400	250	450	150	250	250	150	100	0.75	0.625	0.625	1	0.6
#DIV/0!	0	1100	800	650	0	3.54136	200	400	400	550	650	600	400	400	250	450	150	250	250	150	100	0.75	0.625	0.625	1	0.6
#DIV/0!	0	1100	800	650	0	3.54136	200	400	400	550	650	600	400	400	250	450	150	250	250	150	100	0.75	0.625	0.625	1	0.6
#DIV/0!	0	1100	800	650	0	3.54136	200	400	400	550	650	600	400	400	250	450	150	250	250	150	100	0.75	0.625	0.625	1	0.6
#DIV/0!	0	1100	800	650	0	3.54136	200	400	400	550	650	600	400	400	250	450	150	250	250	150	100	0.75	0.625	0.625	1	0.6
#DIV/0!	0	1100	800	650	0	3.54136	200	400	400	550	650	600	400	400	250	450	150	250	250	150	100	0.75	0.625	0.625	1	0.6
#DIV/0!	0	1100	800	650	0	3.54136	200	400	400	550	650	600	400	400	250	450	150	250	250	150	100	0.75	0.625	0.625	1	0.6
#DIV/0!	0	1100	800	650	0	3.54136	200	400	400	550	650	600	400	400	250	450	150	250	250	150	100	0.75	0.625	0.625	1	0.6
#DIV/0!	0	1100	800	650	0	3.54136	200	400	400	550	650	600	400	400	250	450	150	250	250	150	100	0.75	0.625	0.625	1	0.6
#DIV/0!	0	1100	800	650	0	3.54136	200	400	400	550	650	600	400	400	250	450	150	250	250	150	100	0.75	0.625	0.625	1	0.6
#DIV/0!	0	1100	800	650	0	3.54136	200	400	400	550	650	600	400	400	250	450	150	250	250	150	100	0.75	0.625	0.625	1	0.6
#DIV/0!	0	1100	800	650	0	3.54136	200	400	400	550	650	600	400	400	250	450	150	250	250	150	100	0.75	0.625	0.625	1	0.6
#DIV/0!	0	1100	800	650	0	3.54136	200	400	400	550	650	600	400	400	250	450	150	250	250	150	100	0.75	0.625	0.625	1	0.6
#DIV/0!	0	1100	800	650	0	3.54136	200	400	400	550	650	600	400	400	250	450	150	250	250	150	100	0.75	0.625	0.625	1	0.6
#DIV/0!	0	1100	800	650	0	3.54136	200	400	400	550	650	600	400	400	250	450	150	250	250	150	100	0.75	0.625	0.625	1	0.6
#DIV/0!	0	1100	800	650	0	3.54136	200	400	400	550	650	600	400	400	250	450	150	250	250	150	100	0.75	0.625	0.625	1	0.6
#DIV/0!	0	1100	800	650	0	3.54136	200	400	400	550	650	600	400	400	250	450	150	250	250	150	100	0.75	0.625	0.625	1	0.6
#DIV/0!	0	1100	800	650	0	3.54136	200	400	400	550	650	600	400	400	250	450	150	250	250	150	100	0.75	0.625	0.625	1	0.6
#DIV/0!	0	1100	800	650	0	3.54136	200	400	400	550	650	600	400	400	250	450	150	250	250	150	100	0.75	0.625	0.625	1	0.6
#DIV/0!	0	1100	800	650	0	3.54136	200	400	400	550	650	600	400	400	250	450	150	250	250	150	100	0.75	0.625	0.625	1	0.6
#DIV/0!	0	1100	800	650	0	3.54136	200	400	400	550	650	600	400	400	250	450	150	250	250	150	100	0.75	0.625	0.625	1	0.6
#DIV/0!	0	1100	800	650	0	3.54136	200	400	400	550	650	600	400	400	250	450	150	250	250	150	100	0.75	0.625	0.625	1	0.6
#DIV/0!	0	1100	800	650	0	3.54136	200	400	400	550	650	600	400	400	250	450	150	250	250	150	100	0.75	0.625	0.625	1	0.6
#DIV/0!	0	1100	800	650	0	3.54136	200	400	400	550	650	600	400	400	250	450	150	250	250	150	100	0.75	0.625	0.625	1	0.6
#DIV/0!	0	1100	800	650	0	3.54136	200	400	400	550	650	600	400	400	250	450	150	250	250	150	100	0.75	0.625	0.625	1	0.6
#DIV/0!	0	1100	800	650	0	3.54136	200	400	400	550	650	600	400	400	250	450	150	250	250	150	100	0.75	0.625	0.625	1	0.6
#DIV/0!	0	1100	800	650	0	3.54136	200	400	400	550	650	600	400	400	250	450	150	250	250	150	100	0.75	0.625	0.625	1	0.6
#DIV/0!	0	1100	800	650	0	3.54136	200	400	400	550	650	600	400	400	250	450	150	250	250	150	100	0.75	0.625	0.625	1	0.6
#DIV/0!	0	1100	800	650	0	3.54136	200	400	400	550	650	600	400	400	250	450	150	250	250	150	100	0.75	0.625	0.625	1	0.6
#DIV/0!	0	1100	800	650	0	3.54136	200	400	400	550	650	600	400	400	250	450	150	250	250	150	100	0.75	0.625	0.625	1	0.6
#DIV/0!	0	1100	800	650	0	3.54136	200	400	400	550	650	600	400	400	250	450	150	250	250	150	100	0.75	0.625	0.625	1	0.6
#DIV/0!	0	1100	800	650	0	3.54136	200	400	400	550	650	600	400	400	250	450	150	250	250	150	100	0.75	0.625	0.625	1	0.6
#DIV/0!	0	1100	800	650	0	3.54136	200	400	400	550	650	600	400	400	250	450	150	250	250	150	100	0.75	0.625	0.625	1	0.6
#DIV/0!	0	1100	800	650	0	3.54136	200	400	400	550	650	600	400	400	250	450	150	250	250	150	100	0.75	0.625	0.625	1	0.6
#DIV/0!	0	1100	800	650	0	3.54136	200	400	400	550	650	600	400	400	250	450	150	250	250	150	100	0.75	0.625	0.625	1	0.6
#DIV/0!	0	1100	800	650	0	3.54136	200	400	400	550	650	600	400	400	250	450	150	250	250	150	100	0.75	0.625	0.625	1	0.6
#DIV/0!	0	1100	800	650	0	3.54136	200	400	400	550	650	600	400	400	250	450	150	250	250	150	100	0.75	0.625	0.625	1	0.6
#DIV/0!	0	1100	800	650	0	3.54136	200	400	400	550	650	600	400	400	250	450	150	250	250	150	100	0.75	0.625	0.625	1	0.6
#DIV/0!	0	1100	800	650	0	3.54136	200	400	400	550	650	600	400	400	250	450	150	250	250	150	100	0.75	0.625	0.625	1	0.6
#DIV/0!	0	1100	800	650	0	3.54136	200	400	400	550	650	600	400	400	250	450	150	250	250	150	100	0.75	0.625	0.625	1	0.6
#DIV/0!	0	1100	800	650	0	3.54136	200	400	400	550	650	600	400	400	250	450	150	250	250	150	100	0.75	0.625	0.625	1	0.6
#DIV/0!	0	1100	800	650	0	3.54136	200	400	400	550	650	600	400	400	250	450	150	250	250	150	100	0.75	0.625	0.625	1	0.6
#DIV/0!	0	1100	800	650	0	3.54136	200	400	400	550	650	600	400	400	250	450	150	250	250	150	100	0.75	0.625	0.625	1	0.6
#DIV/0!	0	1100	800	650	0	3.54136	200	400	400	550	650	600	400	400	250	450	150	250	250	150	100	0.75	0.625	0.625	1	0.6
#DIV/0!	0	1100	800	650	0	3.54136	200	400	400	550	650	600	400	400	250	450	150	250	250	150	100	0.75	0.625	0.625	1	0.6
#DIV/0!	0	1100	800	650	0	3.54136	200	400	400	550	650	600	400	400	250	450	150	250	250	150	100	0.75	0.625	0.625	1	0.6
#DIV/0!	0	1100	800	650	0	3.54136	200	400	400	550	650	600	400	400	250	450	150	250	250	150	100	0.75	0.625	0.625	1	0.6
#DIV/0!	0	1100	800	650	0	3.54136	200	400	400	550	650	600	400	400	250	450	150	250	250	150	100	0.75	0.625	0.625	1	0.6
#DIV/0!	0	1100	800	650	0	3.54136	200	400	400	550	650	600	400	400	250	450	150	250	250	150	100	0.75	0.625	0.625	1	0.6
#DIV/0!	0	1100	800	650	0	3.54136	200	400	400	550	650	600	400	400	250	450	150	250	250	150	100	0.75	0.625	0.625	1	0.6
#DIV/0!	0	1100	800	650	0	3.54136	200	400	400	550	650	600	400	400	250	450	150	250	250	150	100	0.75	0.625	0.625	1	0.6
#DIV/0!	0	1100	800	650	0	3.54136	200	400	400	550	650	600	400	400	250	450	150	250	250	150	100	0.75	0.625	0.625	1	0.6
#DIV/0!	0	1100	800	650	0	3.54136	200	400	400	550	650	600	400	400	250	450	150	250	250	150	100	0.75	0.625	0.625	1	0.6
#DIV/0!	0	1100	800	650	0	3.54136	200	400	400	550	650	600	400	400	250	450	150	250	250	150	100	0.75	0.625	0.625	1	0.6
#DIV/0!	0	1100	800	650	0	3.54136	200	400	400	550	650	600	400	400	250	450	150	250	250	150	100	0.75	0.625	0.625	1	0.6
#DIV/0!	0	1100	800	650	0	3.54136	200	400	400	550	650	600	400	400	250	450	150	250	250	150	100	0.75	0.625	0.625	1	0.6
#DIV/0!	0	1100	800	650	0	3.54136	200	400	400	550	650	600	400	400	250	450	150	250	250	150	100	0.75	0.625	0.625	1	0.6
#DIV/0!	0	1100	800	650	0	3.54136	200	400	400	550	650	600	400	400	250	450	150	250	250	150	100	0.75	0.625	0.625	1	0.6
#DIV/0!	0	1100	800	650	0	3.54136	200	400	400	550	650	600	400	400	250	450	150	250	250	150	100	0.75	0.625	0.625	1	0.6
#DIV/0!	0	1100	800	650	0	3.54136	200	400	400	550	650	600	400	400	250	450	150	250	250	150	100	0.75	0.625	0.625	1	0.6
#DIV/0!	0	1100	800	650	0	3.54136	200	400	400	550	650	600	400	400	250	450	150	250	250	150	100	0.75	0.625	0.625	1	0.6
#DIV/0!	0	1100	800	650	0	3.54136	200	400	400	550	650	600	400	400	250	450	150	250	250	150	100	0.75	0.625	0.625	1	0.6
#DIV/0!	0	1100	800	650	0	3.54136	200	400	400	550	650	600	400	400	250	450	150	250	250	150	100	0.75	0.625	0.625	1	0.6
#DIV/0!	0	1100	800	650	0	3.54136	200	400	400	550	650	600	400	400	250	450	150	250	250	150	100	0.75	0.625	0.625	1	0.6
#DIV/0!	0	1100	800	650	0	3.54136	200	400	400	550	650	600	400	400	250	450	150	250	250	150	100	0.75	0.625	0.625	1	0.6
#DIV/0!	0	1100	800	650	0	3.54136	200	400	400	550	650	600	400	400	250	450	150	250	250	150	100	0.75	0.625	0.625	1	0.6
#DIV/0!	0	1100	800	650	0	3.54136	200	400	400	550	650	600	400	400	250	450	150	250	250	150	100	0.75	0.625	0.625	1	0.6
#DIV/0!	0	1100	800	650	0	3.54136	200	400	400	550	650	600	400	400	250	450	150	250	250	150	100	0.75	0.625	0.625	1	0.6
